# Supplementary material for: Efficient and Safe Editing of Porcine Endogenous Retrovirus Genomes by Multiple-Site Base-Editing Editor
Source: Cells. 2022 Dec 8;11(24):3975. doi: 10.3390/cells11243975 (PMC9776866; doi:10.3390/cells11243975)
Supplement: Supplementary file 1 [file cells-11-03975-s001.zip]

Archive with 1 entries (1 files):
- cells-1921140-supplementary.pdf
